# Supplementary material for: Assessing the potential of subcutaneous biologging tools for physiological monitoring in a large terrestrial mammal, the Guanaco (Lama guanicoe)
Source: Conserv Physiol. 2026 Jul 15;14(1):coag048. doi: 10.1093/conphys/coag048 (PMC13368605; doi:10.1093/conphys/coag048)
Supplement: Web_Material_coag048 [file web_material_coag048.zip]

Archive with 1 entries (1 files):
- Panebianco et al_supplementary material_v3_R2_clean.pdf
